# Supplementary material for: Silk Vascular Grafts with Optimized Mechanical Properties for the Repair and Regeneration of Small Caliber Blood Vessels
Source: Materials (Basel). 2022 May 23;15(10):3735. doi: 10.3390/ma15103735 (PMC9147556; doi:10.3390/ma15103735)
Supplement: Supplementary file 1 [file materials-15-03735-s001.zip]

Archive with 1 entries (1 files):
- materials-1722086-supplementary.pdf
